# Supplementary material for: Electrochemical Water Oxidation and CO2 Reduction with a Nickel Molecular Catalyst
Source: Molecules. 2024 Jan 24;29(3):578. doi: 10.3390/molecules29030578 (PMC10856054; doi:10.3390/molecules29030578)
Supplement: Supplementary file 1 [file molecules-29-00578-s001.zip]

Archive with 1 entries (1 files):
- molecules-2817784-supplementary.pdf
